# Supplementary material for: Modes of Transport to School and Their Associations with Weight Status: A Cross-Sectional Survey of Students in Shanghai, China
Source: Int J Environ Res Public Health. 2021 Apr 28;18(9):4687. doi: 10.3390/ijerph18094687 (PMC8124258; doi:10.3390/ijerph18094687)
Supplement: Supplementary file 1 [file ijerph-18-04687-s001.zip]

Archive with 1 entries (1 files):
- ijerph-1141136-supplementary.pdf
